# Supplementary material for: Priming the primary motor cortex with transcranial direct current stimulation: Effect on learning the golf putt
Source: PLoS One. 2025 May 28;20(5):e0324983. doi: 10.1371/journal.pone.0324983 (PMC12118825; doi:10.1371/journal.pone.0324983)
Supplement: S2 File — (XLSX) [file pone.0324983.s002.xlsx]

## Sheet: Demographic Data
Participant ID	Group	Sex	Age	Handedness
1	sham	F	21	100
2	anodal	F	19	100
3	cathodal	M	21	100
4	cathodal	F	26	100
5	sham	F	29	100
6	anodal	F	25	100
7	sham	F	22	71.42
8	anodal	M	20	100
9	cathodal	F	22	100
10	anodal	M	32	100
11	cathodal	M	22	100
12	sham	M	24	100
13	sham	F	24	100
14	cathodal	F	18	100
15	anodal	F	18	100
16	cathodal	F	25	100
17	sham	F	19	100
18	anodal	F	35	100
19	anodal	F	20	100
20	sham	F	30	100
21	cathodal	F	20	100
22	sham	F	18	100
23	anodal	F	22	100
24	cathodal	M	22	66.67
25	cathodal	M	22	100
26	sham	M	21	100
27	anodal	F	25	100
28	sham	M	37	100
29	cathodal	M	21	100
30	anodal	F	20	100
31	cathodal	F	27	100
32	anodal	M	25	100
33	sham	F	33	100
34	cathodal	M	19	100
35	sham	F	20	100
36	anodal	M	25	100

## Sheet: Performance Data
		Day 1							Day 2							Day 3
Participant ID	Group	Pre 1	B1	B2	B3	B4	B5	Post 1	Pre 2	B6	B7	B8	B9	B10	Post 2	Ret	Transfer L	Transfer S
1	sham	690.766	539.948	527.217	330.242	537.221	535.118	428.658	381.488	434.895	405.398	511.567	309.705	433.158	499.032	448.086	442.286	204.439
2	anodal	517.845	600.802	466.157	313.151	426.014	405.126	357.971	479.158	501.348	414.839	455.992	367.534	586.995	284.34	436.487	358.222	249.911
3	cathodal	467.785	317.319	288.693	417.867	501.75	423.477	304.376	326.31	221.3	481.169	376.484	256.505	362.149	329.437	283.931	351.834	135.835
4	cathodal	1026.38	747.766	765.889	776.766	656.328	553.546	653.914	644.035	847.727	683.451	414.074	401.834	581.124	732.435	489.147	633.591	403.749
5	sham	809.07	797.59	598.571	801.62	840.481	716.321	797.235	569.819	595.877	562.356	589.278	408.52	668.084	670.234	616.164	599.819	485.05
6	anodal	549.28	706.648	431.978	549.233	385.775	428.419	405.338	416.679	390.32	297.839	313.928	277.806	463.923	347.264	430.254	415.343	135.004
7	sham	396.97	333.571	536.106	310.7	402.766	466.902	297.61	436.305	493.98	248.892	269.829	255.67	395.622	275.922	383.746	375.043	230.859
8	anodal	600.6	382.537	226.488	209.967	390.144	197.442	303.295	551.099	411.583	324.492	247.257	505.955	377.257	206.401	520.238	361.359	181.2
9	cathodal	591.69	448.87	392.41	395.764	534.166	558.946	427.406	364.527	447.66	261.551	406.638	252.77	312.461	207.387	241.304	449.702	197.564
10	anodal	673.94	658.018	490.877	399.878	390.779	410.703	275.064	459.234	585.122	345.731	334.075	452.35	442.726	389.842	370.801	318.642	368.832
11	cathodal	771.66	597.316	212.426	271.877	421.851	442.109	251.584	381.527	438.837	312.861	292.865	261.247	399.552	313.304	159.639	230.811	141.982
12	sham	707.38	482.278	465.831	525.021	428.46	330.2	401.742	654.649	437.428	373.196	359.97	359.825	441.63	353.216	452.089	348.332	175.869
13	sham	661.88	605.012	662.83	413.471	487.941	412.916	456.488	570.748	485.68	319.643	422.382	289.567	607.599	500.115	429.731	771.241	137.23
14	cathodal	384.32	519.288	371.697	343.917	421.311	411.98	271.52	580.287	503.811	310.865	232.819	389.84	294.525	294.53	309.267	361.871	169.818
15	anodal	704.76	621.268	505.095	329.37	420.634	402.22	529.562	782.811	365.188	439.146	284.9	367.086	237.297	260.284	475.776	355.745	136.758
16	cathodal	378.356	299.305	391.988	351.299	441.244	431.321	360.933	373.487	289.042	381.726	358.781	430.982	425.381	360.933	376.062	366.575	116.717
17	sham	776.225	474.358	607.268	375.963	365.241	460.47	457.916	473.778	445.375	412.374	327.49	347.898	537.903	354.106	472.073	597.163	279.255
18	anodal	558.989	523.025	367.952	295.954	517.563	433.505	299.602	662.039	672.387	388.117	448.734	323.3	316.58	503.182	707.399	501.166	194.156
19	anodal	1001.91	620.299	467.971	510.746	644.301	597.861	627.003	645.174	555.803	414.346	416.183	364.494	416.772	541.795	550.306	616.024	198.755
20	sham	549.509	465.384	273.839	352.704	293.968	578.153	224.484	658.643	321.027	291.626	402.5	219.499	231.223	315.188	431.071	604.428	161.731
21	cathodal	724.65	584.201	511.463	633.875	508.172	406.847	333.195	447.118	459.523	511.839	293.703	485.382	286.488	369.274	312.255	603.537	166.34
22	sham	963.598	679.622	650.987	630.892	586.343	397.126	360.766	450.932	375.747	514.485	355.246	327.911	276.493	308.666	461.99	531.859	176.573
23	anodal	604.084	606.44	451.027	400.787	375.772	362.279	369.361	460.002	367.071	291.585	195.811	267.178	215.685	227.955	373.258	573.931	126.49
24	cathodal	463.692	326.15	314.074	253.159	316.222	367.394	274.912	338.825	442.438	364.502	323.404	159.602	378.639	344.851	243.388	379.122	147.87
25	cathodal	631.383	542.179	426.778	312.57	380.045	415.513	314.851	568.221	446.281	337	433.137	280.488	387.594	318.918	469.44	420.763	247.248
26	sham	764.399	495.173	425.94	472.131	558.449	536.219	629.046	433.565	564.78	495.275	389.56	329.981	440.983	387.844	546.614	458.942	197.526
27	anodal	717.827	742.73	418.921	609.559	400.266	377.2	249.883	917.315	402.195	347.47	350.555	420.044	507.532	346.668	401.879	632.927	328.201
28	sham	654.785	410.842	281.937	346.537	293.295	367.663	367.663	538.728	291.292	266.47	382.908	192.64	315.19	338.489	542.251	440.516	155.044
29	cathodal	766.287	522.094	544.038	421.129	572.871	378.252	638.919	488.511	472.07	416.547	387.366	377.378	422.139	472.351	468.31	451.755	207.884
30	anodal	386.986	504.002	497.812	413.938	415.741	364.958	634.763	743.023	656.435	343.447	429.259	462.444	431.775	470.11	436.13	482.479	117.149
31	cathodal	814.75	582.618	530.409	449.218	507.367	509.206	703.181	584.633	540.816	657.679	504.635	702.661	577.594	719.793	545.965	732.687	215.993
32	anodal	592.937	373.99	285.472	533.556	344.139	310.225	379.562	742.275	361.49	336.187	275.706	357.095	358.23	336.607	467.659	437.217	153.17
33	sham	1056.94	602.107	582.852	651.642	440.796	427.924	532.116	590.282	632.981	437.868	555.306	378.332	457.406	530.789	465.011	649.652	258.197
34	cathodal	906.33	670.533	588.835	479.964	554.509	789.642	448.016	825.58	525.839	374.138	571.901	547.556	366.782	471.498	388.472	613.866	394.398
35	sham	808.381	621.961	318.87	407.094	374.356	385.547	683.973	942.81	373.234	438.755	374.615	366.656	355.641	334.813	614.949	832.084	302.178
36	anodal	1072.52	491.774	411.901	321.966	319.625	525.225	401.044	407.259	320.842	373.282	427.349	531.263	386.777	419.297	428.938	665.159	196.438

## Sheet: Baseline State
Participant ID	Group	Hours of Sleep			Quality of Sleep (1 = poor, 2 = adequate, 3 = fair, 4 = good, 5 = excellent)			Number of Participants that Consumed Caffeine Prior to Start of Session (0 = no, 1 = yes)			Number of Participants that Exercised Prior to Start of Session (0 = no, 1 = yes)			Motivation (1 = Very unmotivated, 2 = Somewhat unmotivated, 3 = Neutral, 4 = Somewhat motivated, 5 = Very motivated)			Fatigue (1 = none, 2 = very mild, 3 = mild, 4 = moderate, 5 = severe)
		Day 1	Day 2	Day 3	Day 1	Day 2	Day 3	Day 1	Day 2	Day 3	Day 1	Day 2	Day 3	Day 1	Day 2	Day 3	Day 1	Day 2	Day 3
1	sham	7	7	8	4	3	4	0	0	1	0	0	0	5	5	5	2	1	1
2	anodal	7	7	8	2	4	2	1	1	0	1	1	0	3	4	3	3	3	3
3	cathodal	7.5	6	4	4	4	2	1	0	1	0	0	1	4	4	4	1	4	4
4	cathodal	7	7	8	4	4	4	0	1	1	0	1	0	4	5	4	2	3	4
5	sham	7.5	7.5	7.5	4	3	2	1	1	1	1	1	1	5	5	5	1	1	1
6	anodal	7	8	8	4	5	4	1	1	1	0	0	0	5	5	5	1	1	2
7	sham	6	6	6	4	3	3	1	1	1	1	0	0	5	5	5	1	1	1
8	anodal	3.5	7	6	2	3	2	1	1	1	1	1	0	4	5	5	2	1	2
9	cathodal	8	7	7	4	3	3	0	0	0	0	0	0	4	3	4	1	1	1
10	anodal	7	7	6	4	4	3	0	0	0	0	0	0	5	5	5	1	1	1
11	cathodal	7	7	6	3	3	2	0	0	0	0	1	0	3	4	4	1	1	1
12	sham	7	8	8	4	4	4	0	1	0	0	0	0	5	5	5	1	1	1
13	sham	6	5	5	3	3	2	1	1	1	0	0	0	5	5	4	1	4	1
14	cathodal	7	5	4.5	4	3	4	1	0	1	0	0	0	5	4	4	1	1	1
15	anodal	8	6	7	4	2	5	0	0	0	1	1	1	4	5	5	1	1	1
16	cathodal	7.5	7	8	3	3	4	0	0	0	0	1	0	5	5	5	2	2	1
17	sham	6	8.5	8.5	3	4	4	1	0	0	1	1	0	4	4	3	1	1	1
18	anodal	4	6	5	1	2	2	0	0	0	0	0	0	4	4	3	2	3	3
19	anodal	7	8	7	4	4	4	0	1	0	0	0	0	5	4	5	3	2	2
20	sham	7	7	8	4	4	5	1	1	1	0	0	1	4	3	4	2	1	1
21	cathodal	8	4.5	4	5	3	2	0	0	0	0	0	0	4	4	4	1	1	1
22	sham	8	9.5	7	4	4	4	1	1	1	1	0	0	4	4	4	2	1	2
23	anodal	7.5	9	8.5	4	4	5	0	0	0	0	0	0	4	4	5	1	1	1
24	cathodal	5.5	6	6	4	4	4	1	1	1	0	0	0	5	4	4	1	2	1
25	cathodal	7	7	7	4	4	4	0	1	0	0	0	0	4	5	5	2	2	2
26	sham	9	8	8	4	5	4	1	1	1	0	0	0	4	4	4	1	1	1
27	anodal	7	6	6	5	4	4	1	1	1	0	0	0	4	5	4	1	1	1
28	sham	7	7	5.5	3	4	3	0	0	1	1	0	0	4	4	4	1	1	1
29	cathodal	7	7	6	4	4	3	0	0	0	0	0	0	5	5	5	2	1	1
30	anodal	8	7.5	8	5	4	5	1	0	1	0	0	0	5	5	5	1	1	1
31	cathodal	7	6	8	4	4	4	0	0	0	0	1	1	5	5	5	1	1	1
32	anodal	8	8.5	7	3	5	3	1	1	1	0	0	0	5	5	5	1	1	1
33	sham	8	7	7.5	4	4	4	0	0	0	0	0	1	5	5	5	1	2	1
34	cathodal	8	8	8	3	4	2	0	0	0	0	0	0	4	5	4	2	2	2
35	sham	7	7	7	2	2	2	1	1	1	0	0	0	4	4	3	3	3	3
36	anodal	6.5	6	5.5	4	5	4	0	0	0	0	0	0	5	4	4	1	1	1
